# Supplementary material for: Revealing the Hidden Impacts: Insights into Biological Aging and Long-Term Effects in Pauci- and Asymptomatic COVID-19 Healthcare Workers
Source: Int J Mol Sci. 2024 Jul 24;25(15):8056. doi: 10.3390/ijms25158056 (PMC11311509; doi:10.3390/ijms25158056)
Supplement: Supplementary file 1 [file ijms-25-08056-s001.zip]

Archive with 1 entries (1 files):
- ijms-3112084-supplementary.pdf
